# Supplementary material for: The Reduction of Pathogen Load on Ross 708 Broilers when Using Different Sources of Commercial Peracetic Acid Sanitizers in a Pilot Processing Plant
Source: Microorganisms. 2019 Oct 29;7(11):503. doi: 10.3390/microorganisms7110503 (PMC6920778; doi:10.3390/microorganisms7110503)
Supplement: Supplementary file 1 [file microorganisms-07-00503-s001.zip]

Archive with 1 entries (1 files):
- microorganisms-584472-SI.pdf
